# Supplementary material for: Treatment outcome and its predictors among patients with status epilepticus in Africa: A systematic review and meta-analysis
Source: Explor Res Clin Soc Pharm. 2026 Apr 2;22:100738. doi: 10.1016/j.rcsop.2026.100738 (PMC13091730; doi:10.1016/j.rcsop.2026.100738)
Supplement: Supplementary Table S3 — Data extraction format. [file mmc3.zip]

Archive with 1 entries (1 files):
- mmc3.XLSX
