# Supplementary material for: Treatment outcome and its predictors among patients with status epilepticus in Africa: A systematic review and meta-analysis
Source: Explor Res Clin Soc Pharm. 2026 Apr 2;22:100738. doi: 10.1016/j.rcsop.2026.100738 (PMC13091730; doi:10.1016/j.rcsop.2026.100738)
Supplement: Supplementary Table S3 — Data extraction format. [file mmc3.zip › mmc3.XLSX]

## Sheet: Sheet1
Authors	Years of publications	Study design	Population	Location	Country	Generalized tonic clonic seizure (%)	Simple partial (%)	Complex partial (%)	Secondary generalized seizure	Treatment	Sample size	Neurological sequalae	Prevalence of Death %	Stan prevalence	log prevalence	Stan Log prevalence
Idro et al	2008	Retrospective cohort	Children	Estern	Kenya					Benzodiazepines	98	1.3	3.1	1.75077	1.1314	6.00699
Sadarangani et al	2008	Prospective cohort	Children	Estern	Kenya					Benzodiazepines	155	12	15	2.86807	2.70805	4.19103
Prins et al	2014	Prospective cohort	Children	Estern	Kenya					Benzodiazepines	155	45.5	7.6	0.170967	5.04343	1.08212
Sourbron et al	2021	Retrospective cohort	Children	Estern	Mozambique					Benzodiazepines and phenytoin	39	13.2	0	35.7071	3.66356	1.08212
Olubosede et al	2017	Cross sectional	Children	Western	Nigeria						39	33	23.1	35.7071	3.66356	1.08212
Owolabi et al	2014	Prospective cohort	Adult	Western	Nigeria	71	17.1	7.9	3.9	Benzodiazepinne, phenytoin, and othe r AEDs	76	0	22.4	4.78242	3.10906	3.66718
Sabo et al	2025	Cross sectional	Children	Western	Nigeria						1921	3.6	24.7	0.983971	3.2068	3.54495
Shayo et al	2023	Prospective cohort	Children	Estern	Tanzania					Benzodiazepine, phenytoin and phenobarbital	114	29.8	16.7	3.49324	2.81541	4.04773
Amare et al	2008	Retrospective cohort	Adult	Estern	Ethiopia	60.5	3.4	0.1	36	Benzodiazepine, and phenytoin	119	24	20.2	3.68047	3.00568	3.799
Abdie et al	2022	Cross sectional	Children	Estern	Ethiopia	86.6	8.5	1.3	3.6	Benzodiazepine, phenytoin and phenobarbital	82	29.2	9.8	3.28329	2.28238	4.77054

## Sheet: Sheet2
Authors	Years of publications	Study design	Sample size	Neurological sequelae %	Prevalence of death (%)	Cause of SE	Predictors of mortality	OR	LCI	UCI	Log OR	Log LCI	Log UCI	Stan Log OR
Sabo et al	2025	Cross sectional	1921	3.6	24.7	Malaria	Hypoglycemia	5.36	4.51	6.34	1.67896	1.5063	1.84688	0.370708
Olubosede et al	2017	Cross sectional	39	33	23.1	Malaria	Hypoglycemia	5.38	2.38	7.65	1.68269	0.8671	2.03471	1.18495
Idro et al	2008	Retrospective cohort	98	1.3	3.1	Malaria	Hypoglycemia	3.45	1.73	4.23	1.23837	0.548121	1.4422	0.905043
Idro et al	2008	Retrospective cohort	98	1.3	3.1	Malaria	Bacterial meningitis	4.57	3.39	5.42	1.51951	1.22083	1.6901	0.493682
Sabo et al	2025	Cross sectional	1921	3.6	24.7	Malaria	Bacterial meningitis	3.99	1.8	5.4	1.38379	0.587787	1.6864	1.11037
Shayo et al	2023	Prospective cohort	114		16.7	Fever	Bacterial meningitis	3.461	1.25	3.23	1.24156	0.223144	1.17248	0.953801
Sadarangani et al	2008	Prospective cohort	155	12	15	Infection	Bacterial meningitis	1.74	1.25	2.23	0.553885	0.223144	0.802002	0.583321
Owolabi et al	2014	Prospective cohort	76		22.4	Stroke	Inadquate treatment	4.4	1.17	6.5	1.4816	0.157004	1.8718	1.71794
Prins et al	2014	Prospective cohort	155	45.5	7.6	Fever and Generalized seizure	Inadquate treatment	6.45	5.13	7.82	1.86408	1.63511	2.05668	0.454281
Prins et al	2014	Prospective cohort	155	45.5	7.6	Fever and Generalized seizure	Non adherence	1.4	1.1	17.8	0.336472	0.0953102	2.8792	0.710176
Sadarangani et al	2008	Prospective cohort	155	12	15	Infection	Focal onset seizure	1.82	1.08	2.68	0.598837	0.076961	0.985817	0.231851
Owolabi et al	2014	Prospective cohort	76		22.4	Non adherence	Refractory SE	87.1	12.94	781.1	22.4	2.56032	6.6607	5.26827
Sabo et al	2025	Cross sectional	1921	3.6	24.7	Malaria	Duration of SE > 30min	2.32	1.63	3.3	24.7	0.48858	1.19392	2.1854
Shayo et al	2023	Prospective cohort	114		16.7	Generalized seizure	Altered LOC	21.18	2.73	164.16	16.7	1.0043	5.10084	5.38386
Shayo et al	2023	Prospective cohort	114		16.7	Meningitis	Fever	2.73	1.04	7.01	16.7	0.0392207	1.94734	3.38137
Shayo et al	2023	Prospective cohort	114		16.7		Hypoxia	3.3	1.08	10.08	16.7	0.076961	2.31055	3.67641
Shayo et al	2023	Prospective cohort	114		16.7		Abnormal potassium level	2.48	1.04	5.92	16.7	0.0392207	1.77834	3.23409
Amare et al	2008	Retrospective cohort	119	24	20.2	CNS infection	HIV/AIDS and its CNS complications	6.729	1.105	40.993	20.2	0.0998453	3.7134	4.2072
Abdie et al	2022	Cross sectional	82	29.2	9.8	Meningitis	Comorbidity	3.354	1.018	11.045	1.21015	0.0178399	2.40198	0.608198
Idro et al	2008	Retrospective cohort	98	1.3	3.1	Malaria	Coma	10.3	3.21	33.1	2.33214	1.16627	3.49953	0.59522
Idro et al	2008	Retrospective cohort	98	1.3	3.1	Malaria	Acidosis	7.19	1.94	26.7	1.97269	0.662688	3.28466	0.668871
